# Supplementary material for: Chlorogenic Acid Attenuates Oxidative Stress-Induced Intestinal Epithelium Injury by Co-Regulating the PI3K/Akt and IκBα/NF-κB Signaling
Source: Antioxidants (Basel). 2021 Nov 29;10(12):1915. doi: 10.3390/antiox10121915 (PMC8750628; doi:10.3390/antiox10121915)
Supplement: Supplementary file 1 [file antioxidants-10-01915-s001.zip]

Archive with 1 entries (1 files):
- antioxidants-1463395-SI.pdf
